# Supplementary material for: Utilizing Freeze-Thaw-Ultrasonication to Prepare Mesoporous Silica-Encapsulated Colloidal Silver Nanoaggregates with Long-Term Surface-Enhanced Raman Spectroscopy Activity
Source: Sensors (Basel). 2025 Mar 15;25(6):1840. doi: 10.3390/s25061840 (PMC11946070; doi:10.3390/s25061840)
Supplement: Supplementary file 1 [file sensors-25-01840-s001.zip]

Archive with 1 entries (1 files):
- sensors-3512818-supplementary.pdf
